# Supplementary material for: Linum aksehirense (sect. Dasylinum, Linaceae), a new species from Central Anatolia (Turkey)
Source: PhytoKeys. 2019 Dec 10;136:23–34. doi: 10.3897/phytokeys.136.46477 (PMC6917627; doi:10.3897/phytokeys.136.46477)
Supplement: XML Treatment for Linum aksehirense [file phytokeys.136.46477-treatment1.xml]

<!DOCTYPE tp:taxon-treatment
  PUBLIC "-//TaxonX//DTD Taxonomic Treatment Publishing DTD v0 20100105//EN" "tax-treatment-NSO.dtd">
<tp:taxon-treatment xmlns:tp="http://www.plazi.org/taxpub"><tp:treatment-meta><kwd-group><label>Taxon classification</label><kwd><named-content xmlns:xlink="http://www.w3.org/1999/xlink" content-type="kingdom">Plantae</named-content></kwd><kwd><named-content xmlns:xlink="http://www.w3.org/1999/xlink" content-type="order">Malpighiales</named-content></kwd><kwd><named-content xmlns:xlink="http://www.w3.org/1999/xlink" content-type="family">Linaceae</named-content></kwd></kwd-group><mixed-citation publication-type="journal"><person-group><name><surname>Tugay</surname><given-names>Osman</given-names></name><name><surname>Ulukuş</surname><given-names>Deniz</given-names></name></person-group><article-title><italic><tp:taxon-name><tp:taxon-name-part taxon-name-part-type="genus" reg="Linum">Linum</tp:taxon-name-part> <tp:taxon-name-part taxon-name-part-type="species" reg="aksehirense">aksehirense</tp:taxon-name-part></tp:taxon-name></italic> (sect. <tp:taxon-name><tp:taxon-name-part taxon-name-part-type="genus" reg="Linum"/><tp:taxon-name-part taxon-name-part-type="section" reg="Dasylinum">Dasylinum</tp:taxon-name-part></tp:taxon-name>, <tp:taxon-name><tp:taxon-name-part taxon-name-part-type="family">Linaceae</tp:taxon-name-part></tp:taxon-name>), a new species from Central Anatolia (Turkey)</article-title><source>PhytoKeys</source><day>10</day><month>12</month><year>2019</year><volume>136</volume><fpage>23</fpage><lpage>34</lpage><pub-id pub-id-type="doi">10.3897/phytokeys.136.46477</pub-id></mixed-citation></tp:treatment-meta><tp:nomenclature><tp:taxon-name><object-id xmlns:xlink="http://www.w3.org/1999/xlink" content-type="arpha" xlink:type="simple">2D5FD121-031E-548B-84DE-29CF33704CC5</object-id>
            <tp:taxon-name-part taxon-name-part-type="genus" reg="Linum">Linum</tp:taxon-name-part>
            <tp:taxon-name-part taxon-name-part-type="species" reg="aksehirense">aksehirense</tp:taxon-name-part>
            <object-id xmlns:xlink="http://www.w3.org/1999/xlink" content-type="ipni" xlink:type="simple">urn:lsid:ipni.org:names:77203431-1</object-id>
          </tp:taxon-name><tp:taxon-authority>Tugay &amp; Ulukuş</tp:taxon-authority><tp:taxon-status xmlns:xlink="http://www.w3.org/1999/xlink" xlink:type="simple">sp. nov.</tp:taxon-status><xref ref-type="fig" rid="F1">Figures 1</xref><xref ref-type="fig" rid="F2">, 2</xref><xref ref-type="fig" rid="F3">, 3</xref><xref ref-type="fig" rid="F4">, 4</xref><xref ref-type="fig" rid="F5">, 5</xref><xref ref-type="fig" rid="F6">, 6</xref></tp:nomenclature><tp:treatment-sec sec-type="diagnosis" id="SECID0E5NAC"><title>Diagnosis.</title><p><italic><tp:taxon-name><tp:taxon-name-part taxon-name-part-type="genus" reg="Linum">Linum</tp:taxon-name-part> <tp:taxon-name-part taxon-name-part-type="species" reg="aksehirense">aksehirense</tp:taxon-name-part></tp:taxon-name></italic> belongs to <tp:taxon-name><tp:taxon-name-part taxon-name-part-type="genus" reg="Linum">Linum</tp:taxon-name-part> <tp:taxon-name-part taxon-name-part-type="infraspecific-rank">sect.</tp:taxon-name-part> <tp:taxon-name-part taxon-name-part-type="section" reg="Dasylinum">Dasylinum</tp:taxon-name-part></tp:taxon-name>. The new species is similar to <italic><tp:taxon-name><tp:taxon-name-part taxon-name-part-type="genus" reg="Linum">L.</tp:taxon-name-part> <tp:taxon-name-part taxon-name-part-type="species" reg="pubescens">pubescens</tp:taxon-name-part></tp:taxon-name></italic> but is distinguished by its spathulate lower stem leaves that are not evanescent (<italic>vs.</italic> oblong-spathulate evanescent), subequal lanceolate sepal shape (<italic>vs.</italic> subequal linear), petals 27–33 mm (<italic>vs.</italic> 18–27 mm) and petals that are blue-violet with a yellowish limb base (<italic>vs.</italic> pink with a bluish limb base).</p></tp:treatment-sec><tp:treatment-sec sec-type="material" id="SECID0ESPAC"><title>Type.</title><p>Turkey. B3 Konya; Akşehir, Sultan Mountains, slopes in <italic><tp:taxon-name><tp:taxon-name-part taxon-name-part-type="genus" reg="Pinus">Pinus</tp:taxon-name-part> <tp:taxon-name-part taxon-name-part-type="species" reg="nigra">nigra</tp:taxon-name-part></tp:taxon-name></italic> forest, 1150 m alt., <named-content xmlns:xlink="http://www.w3.org/1999/xlink" content-type="dwc:verbatimCoordinates" xlink:type="simple"><named-content content-type="geo-json" specific-use="{&#34;type&#34;:&#34;Point&#34;,&#34;coordinates&#34;:[31.386350,38.320500]}" id="NCID0EHAAE" xlink:type="simple">38°19.230'N, 31°23.181'E</named-content></named-content>, 01 August 2017, <italic>O.Tugay</italic> 14.542 &amp; <italic>D.Ulukuş</italic> (holotype KNYA, isotypes KNYA 28.229).</p></tp:treatment-sec><tp:treatment-sec sec-type="description" id="SECID0EQAAE"><title>Description.</title><p>The plant is a green annual. Flowering stems villous, erect, 22–33 cm; sterile shoots few. Lower stem leaves spathulate, not evanescent, 10–13 × 2–4 mm; median stem leaves lanceolate-elliptic, acute, 16–19 × 2–3.5 mm, 1–3 nerved. Bract (similar to median stem leaves) stipitate glandular margined, lanceolate, 14–15 × 3–3.5 mm. Cymes divaricate, lax, few-flowered; flowers 3–7 per stem; pedicels 1–2 mm, not elongated in fruit. Sepals subequal, lanceolate, 12–14 × 2–3 mm, bearing long hairs and stiputate glandular margined. Petals blue-violet (blue when dry) with a yellowish base to the limb, 27–33 mm. Capsule 5 × 5 mm diam. with 1–1.5 mm beak. Seeds elliptic-oblong, 2–2.5 × 1–1.5 mm, brown, glossy. Sculpturing of seed coat is reticulate-rugolose-ruminate (Fig. <xref ref-type="fig" rid="F4">4A–B</xref>).</p><p><bold>Paratypes.</bold> Turkey. B3 Konya; Akşehir, slopes, 1170 m alt., <named-content xmlns:xlink="http://www.w3.org/1999/xlink" content-type="dwc:verbatimCoordinates" xlink:type="simple"><named-content content-type="geo-json" specific-use="{&#34;type&#34;:&#34;Point&#34;,&#34;coordinates&#34;:[31.400000,38.333333]}" id="NCID0EDBAE" xlink:type="simple">38°20'N, 31°24'E</named-content></named-content>, 31 August 2011, <italic>O.Tugay</italic> 7.182 (KNYA); Akşehir, Hıdırlık, slopes, 1100 m alt., <named-content xmlns:xlink="http://www.w3.org/1999/xlink" content-type="dwc:verbatimCoordinates" xlink:type="simple"><named-content content-type="geo-json" specific-use="{&#34;type&#34;:&#34;Point&#34;,&#34;coordinates&#34;:[31.383333,38.316667]}" id="NCID0ENBAE" xlink:type="simple">38°19'N, 31°23'E</named-content></named-content>, 01 August 2017, <italic>O.Tugay</italic> 14.520 &amp; <italic>D.Ulukuş</italic> (KNYA).</p></tp:treatment-sec><tp:treatment-sec sec-type="ecology" id="SECID0EWBAE"><title>Ecology.</title><p><italic><tp:taxon-name><tp:taxon-name-part taxon-name-part-type="genus" reg="Linum">Linum</tp:taxon-name-part> <tp:taxon-name-part taxon-name-part-type="species" reg="aksehirense">aksehirense</tp:taxon-name-part></tp:taxon-name></italic>, which is endemic to Turkey, grows between 1100 and 1170 m elevation on slopes with <italic><tp:taxon-name><tp:taxon-name-part taxon-name-part-type="genus" reg="Pinus">Pinus</tp:taxon-name-part> <tp:taxon-name-part taxon-name-part-type="species" reg="nigra">nigra</tp:taxon-name-part></tp:taxon-name></italic> forest. The vegetation of this habitat is composed mainly of herbaceous and suffruticose plants including: <tp:taxon-name><tp:taxon-name-part taxon-name-part-type="genus" reg="Agrimonia">Agrimonia</tp:taxon-name-part> <tp:taxon-name-part taxon-name-part-type="species" reg="eupatoria">eupatoria</tp:taxon-name-part> <tp:taxon-name-part taxon-name-part-type="authority">L.</tp:taxon-name-part> <tp:taxon-name-part taxon-name-part-type="infraspecific-rank">subsp.</tp:taxon-name-part> <tp:taxon-name-part taxon-name-part-type="subspecies" reg="asiatica">asiatica</tp:taxon-name-part></tp:taxon-name>, <tp:taxon-name><tp:taxon-name-part taxon-name-part-type="genus" reg="Campanula">Campanula</tp:taxon-name-part> <tp:taxon-name-part taxon-name-part-type="species" reg="lyrata">lyrata</tp:taxon-name-part> <tp:taxon-name-part taxon-name-part-type="authority">Lam.</tp:taxon-name-part> <tp:taxon-name-part taxon-name-part-type="infraspecific-rank">subsp.</tp:taxon-name-part> <tp:taxon-name-part taxon-name-part-type="subspecies" reg="lyrata">lyrata</tp:taxon-name-part></tp:taxon-name>, <italic><tp:taxon-name><tp:taxon-name-part taxon-name-part-type="genus" reg="Centaurea">Centaurea</tp:taxon-name-part> <tp:taxon-name-part taxon-name-part-type="species" reg="virgata">virgata</tp:taxon-name-part></tp:taxon-name></italic> Lam., <italic><tp:taxon-name><tp:taxon-name-part taxon-name-part-type="genus" reg="Cistus">Cistus</tp:taxon-name-part> <tp:taxon-name-part taxon-name-part-type="species" reg="laurifolius">laurifolius</tp:taxon-name-part></tp:taxon-name></italic> L., <tp:taxon-name><tp:taxon-name-part taxon-name-part-type="genus" reg="Cota">Cota</tp:taxon-name-part> <tp:taxon-name-part taxon-name-part-type="species" reg="tinctoria">tinctoria</tp:taxon-name-part> <tp:taxon-name-part taxon-name-part-type="basionym-authority">(L.)</tp:taxon-name-part> <tp:taxon-name-part taxon-name-part-type="authority">J.Gay ex Guss.</tp:taxon-name-part> <tp:taxon-name-part taxon-name-part-type="infraspecific-rank">var.</tp:taxon-name-part> <tp:taxon-name-part taxon-name-part-type="variety" reg="tinctoria">tinctoria</tp:taxon-name-part></tp:taxon-name>, <tp:taxon-name><tp:taxon-name-part taxon-name-part-type="genus" reg="Digitalis">Digitalis</tp:taxon-name-part> <tp:taxon-name-part taxon-name-part-type="species" reg="ferruginea">ferruginea</tp:taxon-name-part> <tp:taxon-name-part taxon-name-part-type="authority">L.</tp:taxon-name-part> <tp:taxon-name-part taxon-name-part-type="infraspecific-rank">subsp.</tp:taxon-name-part> <tp:taxon-name-part taxon-name-part-type="subspecies" reg="ferruginea">ferruginea</tp:taxon-name-part></tp:taxon-name>, <tp:taxon-name><tp:taxon-name-part taxon-name-part-type="genus" reg="Dianthus">Dianthus</tp:taxon-name-part> <tp:taxon-name-part taxon-name-part-type="species" reg="crinitus">crinitus</tp:taxon-name-part> <tp:taxon-name-part taxon-name-part-type="authority">Sm.</tp:taxon-name-part> <tp:taxon-name-part taxon-name-part-type="infraspecific-rank">var.</tp:taxon-name-part> <tp:taxon-name-part taxon-name-part-type="variety" reg="crinitus">crinitus</tp:taxon-name-part></tp:taxon-name>, <tp:taxon-name><tp:taxon-name-part taxon-name-part-type="genus" reg="Hedysarum">Hedysarum</tp:taxon-name-part> <tp:taxon-name-part taxon-name-part-type="species" reg="varium">varium</tp:taxon-name-part> <tp:taxon-name-part taxon-name-part-type="authority">Willd.</tp:taxon-name-part> <tp:taxon-name-part taxon-name-part-type="infraspecific-rank">subsp.</tp:taxon-name-part> <tp:taxon-name-part taxon-name-part-type="subspecies" reg="varium">varium</tp:taxon-name-part></tp:taxon-name>, <italic><tp:taxon-name><tp:taxon-name-part taxon-name-part-type="genus" reg="Phlomis">Phlomis</tp:taxon-name-part> <tp:taxon-name-part taxon-name-part-type="species" reg="armeniaca">armeniaca</tp:taxon-name-part></tp:taxon-name></italic> Willd., <tp:taxon-name><tp:taxon-name-part taxon-name-part-type="genus" reg="Pinus">Pinus</tp:taxon-name-part> <tp:taxon-name-part taxon-name-part-type="species" reg="nigra">nigra</tp:taxon-name-part> <tp:taxon-name-part taxon-name-part-type="authority">J.F.Arnold</tp:taxon-name-part> <tp:taxon-name-part taxon-name-part-type="infraspecific-rank">subsp.</tp:taxon-name-part> <tp:taxon-name-part taxon-name-part-type="subspecies" reg="nigra">nigra</tp:taxon-name-part></tp:taxon-name>, <tp:taxon-name><tp:taxon-name-part taxon-name-part-type="genus" reg="Prunus">Prunus</tp:taxon-name-part> <tp:taxon-name-part taxon-name-part-type="species" reg="divaricata">divaricata</tp:taxon-name-part> <tp:taxon-name-part taxon-name-part-type="authority">Ledeb.</tp:taxon-name-part> <tp:taxon-name-part taxon-name-part-type="infraspecific-rank">var.</tp:taxon-name-part> <tp:taxon-name-part taxon-name-part-type="variety" reg="divaricata">divaricata</tp:taxon-name-part></tp:taxon-name>, <italic><tp:taxon-name><tp:taxon-name-part taxon-name-part-type="genus" reg="Scabiosa">Scabiosa</tp:taxon-name-part> <tp:taxon-name-part taxon-name-part-type="species" reg="rotata">rotata</tp:taxon-name-part></tp:taxon-name></italic> M.Bieb., <italic><tp:taxon-name><tp:taxon-name-part taxon-name-part-type="genus" reg="Securigera">Securigera</tp:taxon-name-part> <tp:taxon-name-part taxon-name-part-type="species" reg="varia">varia</tp:taxon-name-part></tp:taxon-name></italic> (L.) Lassen, <tp:taxon-name><tp:taxon-name-part taxon-name-part-type="genus" reg="Teucrium">Teucrium</tp:taxon-name-part> <tp:taxon-name-part taxon-name-part-type="species" reg="chamaedrys">chamaedrys</tp:taxon-name-part> <tp:taxon-name-part taxon-name-part-type="authority">L.</tp:taxon-name-part> <tp:taxon-name-part taxon-name-part-type="infraspecific-rank">subsp.</tp:taxon-name-part> <tp:taxon-name-part taxon-name-part-type="subspecies" reg="chamaedrys">chamaedrys</tp:taxon-name-part></tp:taxon-name> and <italic><tp:taxon-name><tp:taxon-name-part taxon-name-part-type="genus" reg="Teucrium">Teucrium</tp:taxon-name-part> <tp:taxon-name-part taxon-name-part-type="species" reg="polium">polium</tp:taxon-name-part></tp:taxon-name></italic> L.</p></tp:treatment-sec><tp:treatment-sec sec-type="phenology" id="SECID0EMKAE"><title>Phenology.</title><p>The new species was observed flowering in July and collected fruiting from July to August.</p></tp:treatment-sec><tp:treatment-sec sec-type="etymology" id="SECID0ERKAE"><title>Etymology.</title><p>The species epithet comes from ‘Akşehir’, where the new species is found.</p></tp:treatment-sec><tp:treatment-sec sec-type="Proposed Turkish name for the new species" id="SECID0EWKAE"><title>Proposed Turkish name for the new species.</title><p>Akşehir keteni.</p></tp:treatment-sec><tp:treatment-sec sec-type="distribution" id="SECID0E2KAE"><title>Distribution and conservation status.</title><p><italic><tp:taxon-name><tp:taxon-name-part taxon-name-part-type="genus" reg="Linum">Linum</tp:taxon-name-part> <tp:taxon-name-part taxon-name-part-type="species" reg="aksehirense">aksehirense</tp:taxon-name-part></tp:taxon-name></italic> is known from three localities in Konya province, in the Irano-Turanian phytogeographic region (Fig. <xref ref-type="fig" rid="F1">1</xref>). Its area of occupancy is estimated to be less than 500 km<sup>2</sup>. The number of mature individual plants is estimated to be less than 250. Being an annual gives this new species a crucial advantage for survival against potential threats, which include the destruction of brush by locals, road construction and deterioration of habitat. Thus, according to criterion B and D, it can be included in the EN (Endangered) category (<xref ref-type="bibr" rid="B5">IUCN 2001</xref>; <xref ref-type="bibr" rid="B6">2016</xref>).</p><fig id="F1" position="float" orientation="portrait"><object-id xmlns:xlink="http://www.w3.org/1999/xlink" content-type="doi" xlink:type="simple">10.3897/phytokeys.136.46477.figure1</object-id><object-id xmlns:xlink="http://www.w3.org/1999/xlink" content-type="arpha" xlink:type="simple">EF1E9093-FED0-5DA3-84C3-F8E7BB708434</object-id><label>Figure 1.</label><caption><p>Distribution map of <italic><tp:taxon-name><tp:taxon-name-part taxon-name-part-type="genus" reg="Linum">Linum</tp:taxon-name-part> <tp:taxon-name-part taxon-name-part-type="species" reg="aksehirense">aksehirense</tp:taxon-name-part></tp:taxon-name></italic> (triangle), and closely related <italic><tp:taxon-name><tp:taxon-name-part taxon-name-part-type="genus" reg="Linum">Linum</tp:taxon-name-part> <tp:taxon-name-part taxon-name-part-type="species" reg="pubescens">pubescens</tp:taxon-name-part></tp:taxon-name></italic> (circle) and <italic><tp:taxon-name><tp:taxon-name-part taxon-name-part-type="genus" reg="Linum">Linum</tp:taxon-name-part> <tp:taxon-name-part taxon-name-part-type="species" reg="anisocalyx">anisocalyx</tp:taxon-name-part></tp:taxon-name></italic> (square) in Turkey.</p></caption><graphic xmlns:xlink="http://www.w3.org/1999/xlink" xlink:href="phytokeys-136-023-g001.jpg" position="float" orientation="portrait" xlink:type="simple" id="oo_363670.jpg"><uri content-type="original_file" xlink:type="simple">https://binary.pensoft.net/fig/363670</uri></graphic></fig><sec sec-type="Key to the species of Linum sect. Dasylinum in Turkey" id="SECID0EINAE"><title>Key to the species of <tp:taxon-name><tp:taxon-name-part taxon-name-part-type="genus" reg="Linum">Linum</tp:taxon-name-part> <tp:taxon-name-part taxon-name-part-type="infraspecific-rank">sect.</tp:taxon-name-part> <tp:taxon-name-part taxon-name-part-type="section" reg="Dasylinum">Dasylinum</tp:taxon-name-part></tp:taxon-name> in Turkey</title><table-wrap content-type="key" position="anchor" orientation="portrait"><table id="TID0ECJAC" rules="all"><tbody><tr><td rowspan="1" colspan="1">1</td><td rowspan="1" colspan="1">Annuals</td><td rowspan="1" colspan="1">
                      <bold>2</bold>
                    </td></tr><tr><td rowspan="1" colspan="1">–</td><td rowspan="1" colspan="1">Perennials</td><td rowspan="1" colspan="1">
                      <bold>5</bold>
                    </td></tr><tr><td rowspan="1" colspan="1">2</td><td rowspan="1" colspan="1">Petals c. 8 mm, free; sepals not or slightly longer than capsule</td><td rowspan="1" colspan="1">
                      <bold><italic><tp:taxon-name><tp:taxon-name-part taxon-name-part-type="genus" reg="Linum">L.</tp:taxon-name-part> <tp:taxon-name-part taxon-name-part-type="species" reg="seljukorum">seljukorum</tp:taxon-name-part></tp:taxon-name></italic></bold>
                    </td></tr><tr><td rowspan="1" colspan="1">–</td><td rowspan="1" colspan="1">Petals 18 mm or more; coherent; sepals much longer than capsule</td><td rowspan="1" colspan="1">
                      <bold>3</bold>
                    </td></tr><tr><td rowspan="1" colspan="1">3</td><td rowspan="1" colspan="1">Petals 27–33 mm, blue-violet with a yellowish base to the limb</td><td rowspan="1" colspan="1">
                      <bold><italic><tp:taxon-name><tp:taxon-name-part taxon-name-part-type="genus" reg="Linum">L.</tp:taxon-name-part> <tp:taxon-name-part taxon-name-part-type="species" reg="aksehirense">aksehirense</tp:taxon-name-part></tp:taxon-name></italic></bold>
                    </td></tr><tr><td rowspan="1" colspan="1">–</td><td rowspan="1" colspan="1">Petals 18–27 mm, pink with a bluish base to the limb</td><td rowspan="1" colspan="1">
                      <bold>4</bold>
                    </td></tr><tr><td rowspan="1" colspan="1">4</td><td rowspan="1" colspan="1">Sepals subequal</td><td rowspan="1" colspan="1">
                      <bold><italic><tp:taxon-name><tp:taxon-name-part taxon-name-part-type="genus" reg="Linum">L.</tp:taxon-name-part> <tp:taxon-name-part taxon-name-part-type="species" reg="pubescens">pubescens</tp:taxon-name-part></tp:taxon-name></italic></bold>
                    </td></tr><tr><td rowspan="1" colspan="1">–</td><td rowspan="1" colspan="1">Sepals very unequal, the outer two hiding the much shorter inner sepals</td><td rowspan="1" colspan="1">
                      <bold><italic><tp:taxon-name><tp:taxon-name-part taxon-name-part-type="genus" reg="Linum">L.</tp:taxon-name-part> <tp:taxon-name-part taxon-name-part-type="species" reg="anisocalyx">anisocalyx</tp:taxon-name-part></tp:taxon-name></italic></bold>
                    </td></tr><tr><td rowspan="1" colspan="1">5</td><td rowspan="1" colspan="1">Median cauline leaves margined by stalked glands</td><td rowspan="1" colspan="1">
                      <bold>6</bold>
                    </td></tr><tr><td rowspan="1" colspan="1">–</td><td rowspan="1" colspan="1">Median cauline leaves not margined by glands</td><td rowspan="1" colspan="1">
                      <bold>8</bold>
                    </td></tr><tr><td rowspan="1" colspan="1">6</td><td rowspan="1" colspan="1">Inflorescence compact; petal claw 1/4 as long as limb</td><td rowspan="1" colspan="1">
                      <bold><italic><tp:taxon-name><tp:taxon-name-part taxon-name-part-type="genus" reg="Linum">L.</tp:taxon-name-part> <tp:taxon-name-part taxon-name-part-type="species" reg="densiflorum">densiflorum</tp:taxon-name-part></tp:taxon-name></italic></bold>
                    </td></tr><tr><td rowspan="1" colspan="1">–</td><td rowspan="1" colspan="1">Inflorescence widely spreading, or rarely 1–3 flowered</td><td rowspan="1" colspan="1">
                      <bold>7</bold>
                    </td></tr><tr><td rowspan="1" colspan="1">7</td><td rowspan="1" colspan="1">Petal claw c. ½ as long as limb; median stem leaves not attenuate below</td><td rowspan="1" colspan="1">
                      <bold><italic><tp:taxon-name><tp:taxon-name-part taxon-name-part-type="genus" reg="Linum">L.</tp:taxon-name-part> <tp:taxon-name-part taxon-name-part-type="species" reg="hirsutum">hirsutum</tp:taxon-name-part></tp:taxon-name></italic></bold>
                    </td></tr><tr><td rowspan="1" colspan="1">–</td><td rowspan="1" colspan="1">Petal claw c. 1–1½ as long as limb; median stem leaves attenuate at both ends</td><td rowspan="1" colspan="1">
                      <bold><italic><tp:taxon-name><tp:taxon-name-part taxon-name-part-type="genus" reg="Linum">L.</tp:taxon-name-part> <tp:taxon-name-part taxon-name-part-type="species" reg="unquiculatum">unquiculatum</tp:taxon-name-part></tp:taxon-name></italic></bold>
                    </td></tr><tr><td rowspan="1" colspan="1">8</td><td rowspan="1" colspan="1">Plants very twiggy at base, with many sterile shoots; 1–7 flowers</td><td rowspan="1" colspan="1">
                      <bold><italic><tp:taxon-name><tp:taxon-name-part taxon-name-part-type="genus" reg="Linum">L.</tp:taxon-name-part> <tp:taxon-name-part taxon-name-part-type="species" reg="olympicum">olympicum</tp:taxon-name-part></tp:taxon-name></italic></bold>
                    </td></tr><tr><td rowspan="1" colspan="1">–</td><td rowspan="1" colspan="1">Plant herbaceous, with few or no sterile shoots; usually &gt; 7 flowers</td><td rowspan="1" colspan="1">
                      <bold>9</bold>
                    </td></tr><tr><td rowspan="1" colspan="1">9</td><td rowspan="1" colspan="1">Cymes usually spreading, lax; leaves 1–3 nerved, oblong, linear or subspathulate; petal claw c. ½ as long as limb</td><td rowspan="1" colspan="1">
                      <bold><italic><tp:taxon-name><tp:taxon-name-part taxon-name-part-type="genus" reg="Linum">L.</tp:taxon-name-part> <tp:taxon-name-part taxon-name-part-type="species" reg="hirsutum">hirsutum</tp:taxon-name-part></tp:taxon-name></italic></bold>
                    </td></tr><tr><td rowspan="1" colspan="1">–</td><td rowspan="1" colspan="1">Cymes compact; leaves 3–7 nerved, broadly lanceolate; petal claw ¼–1/3 as long as limb</td><td rowspan="1" colspan="1">
                      <bold><italic><tp:taxon-name><tp:taxon-name-part taxon-name-part-type="genus" reg="Linum">L.</tp:taxon-name-part> <tp:taxon-name-part taxon-name-part-type="species" reg="hypericifolium">hypericifolium</tp:taxon-name-part></tp:taxon-name></italic></bold>
                    </td></tr></tbody></table></table-wrap></sec><sec sec-type="Pollen morphology" id="SECID0EEZAE"><title>Pollen morphology</title><p>The pollen shape of the new species was subprolate (P/E: 1.13) with a polar axis of 53.85 ± 1.75 µm (mean ± standard deviation) μm and an equatorial axis of 47.70 ± 4.70 μm. The aperture was tricolpate. The colpus was long-acute ended with a colpus length of 34.82 ± 3.26 μm and width of 12.91 ± 2.23 μm. Exine thickness was 0.5 μm and intine thickness was 0.4 μm. Exine ornamentation was densely gemmate (Fig. <xref ref-type="fig" rid="F5">5 A–C</xref>).</p><fig id="F2" position="float" orientation="portrait"><object-id xmlns:xlink="http://www.w3.org/1999/xlink" content-type="doi" xlink:type="simple">10.3897/phytokeys.136.46477.figure2</object-id><object-id xmlns:xlink="http://www.w3.org/1999/xlink" content-type="arpha" xlink:type="simple">F1B5D6F1-A8B7-55C6-AD98-588393C5B935</object-id><label>Figure 2.</label><caption><p>Holotype specimen of <italic><tp:taxon-name><tp:taxon-name-part taxon-name-part-type="genus" reg="Linum">Linum</tp:taxon-name-part> <tp:taxon-name-part taxon-name-part-type="species" reg="aksehirense">aksehirense</tp:taxon-name-part></tp:taxon-name></italic> Tugay &amp; Ulukuş.</p></caption><graphic xmlns:xlink="http://www.w3.org/1999/xlink" xlink:href="phytokeys-136-023-g002.jpg" position="float" orientation="portrait" xlink:type="simple" id="oo_363671.jpg"><uri content-type="original_file" xlink:type="simple">https://binary.pensoft.net/fig/363671</uri></graphic></fig><fig id="F3" position="float" orientation="portrait"><object-id xmlns:xlink="http://www.w3.org/1999/xlink" content-type="doi" xlink:type="simple">10.3897/phytokeys.136.46477.figure3</object-id><object-id xmlns:xlink="http://www.w3.org/1999/xlink" content-type="arpha" xlink:type="simple">54C90B8F-D940-5A87-A0B1-9673B664FD25</object-id><label>Figure 3.</label><caption><p>General view of habit and flower <bold>A–C</bold><italic><tp:taxon-name><tp:taxon-name-part taxon-name-part-type="genus" reg="Linum">Linum</tp:taxon-name-part> <tp:taxon-name-part taxon-name-part-type="species" reg="aksehirense">aksehirense</tp:taxon-name-part></tp:taxon-name></italic>.</p></caption><graphic xmlns:xlink="http://www.w3.org/1999/xlink" xlink:href="phytokeys-136-023-g003.jpg" position="float" orientation="portrait" xlink:type="simple" id="oo_363672.jpg"><uri content-type="original_file" xlink:type="simple">https://binary.pensoft.net/fig/363672</uri></graphic></fig><fig id="F4" position="float" orientation="portrait"><object-id xmlns:xlink="http://www.w3.org/1999/xlink" content-type="doi" xlink:type="simple">10.3897/phytokeys.136.46477.figure4</object-id><object-id xmlns:xlink="http://www.w3.org/1999/xlink" content-type="arpha" xlink:type="simple">7B529CA5-26BD-5603-A563-5EFE5FB1BDFD</object-id><label>Figure 4.</label><caption><p>Scanning electron micrographs of seeds <italic><tp:taxon-name><tp:taxon-name-part taxon-name-part-type="genus" reg="Linum">Linum</tp:taxon-name-part> <tp:taxon-name-part taxon-name-part-type="species" reg="aksehirense">aksehirense</tp:taxon-name-part></tp:taxon-name></italic> species <bold>A</bold> general view and <bold>B</bold> surface sculpturing pattern.</p></caption><graphic xmlns:xlink="http://www.w3.org/1999/xlink" xlink:href="phytokeys-136-023-g004.jpg" position="float" orientation="portrait" xlink:type="simple" id="oo_363673.jpg"><uri content-type="original_file" xlink:type="simple">https://binary.pensoft.net/fig/363673</uri></graphic></fig><fig id="F5" position="float" orientation="portrait"><object-id xmlns:xlink="http://www.w3.org/1999/xlink" content-type="doi" xlink:type="simple">10.3897/phytokeys.136.46477.figure5</object-id><object-id xmlns:xlink="http://www.w3.org/1999/xlink" content-type="arpha" xlink:type="simple">9913792A-B709-52E6-99FA-7B3960D991EA</object-id><label>Figure 5.</label><caption><p>SEM micrographs of the pollen grains of <italic><tp:taxon-name><tp:taxon-name-part taxon-name-part-type="genus" reg="Linum">L.</tp:taxon-name-part> <tp:taxon-name-part taxon-name-part-type="species" reg="aksehirense">aksehirense</tp:taxon-name-part></tp:taxon-name></italic><bold>A–C</bold> polar, equatorial view and ornamentation (<italic>O.Tugay</italic> 14.542 &amp; <italic>D.Ulukuş</italic>).</p></caption><graphic xmlns:xlink="http://www.w3.org/1999/xlink" xlink:href="phytokeys-136-023-g005.jpg" position="float" orientation="portrait" xlink:type="simple" id="oo_363674.jpg"><uri content-type="original_file" xlink:type="simple">https://binary.pensoft.net/fig/363674</uri></graphic></fig><fig id="F6" position="float" orientation="portrait"><object-id xmlns:xlink="http://www.w3.org/1999/xlink" content-type="doi" xlink:type="simple">10.3897/phytokeys.136.46477.figure6</object-id><object-id xmlns:xlink="http://www.w3.org/1999/xlink" content-type="arpha" xlink:type="simple">8B8F5153-4454-5134-BDB0-82A4C973B2BB</object-id><label>Figure 6.</label><caption><p>Scanning electron micrographs of seeds sculpturing patterns <italic><tp:taxon-name><tp:taxon-name-part taxon-name-part-type="genus" reg="Linum">Linum</tp:taxon-name-part></tp:taxon-name></italic> species <bold>A</bold><italic><tp:taxon-name><tp:taxon-name-part taxon-name-part-type="genus" reg="Linum">L.</tp:taxon-name-part> <tp:taxon-name-part taxon-name-part-type="species" reg="aksehirense">aksehirense</tp:taxon-name-part></tp:taxon-name></italic><bold>B</bold><italic><tp:taxon-name><tp:taxon-name-part taxon-name-part-type="genus" reg="Linum">L.</tp:taxon-name-part> <tp:taxon-name-part taxon-name-part-type="species" reg="anisocalyx">anisocalyx</tp:taxon-name-part></tp:taxon-name></italic><bold>C</bold><italic><tp:taxon-name><tp:taxon-name-part taxon-name-part-type="genus" reg="Linum">L.</tp:taxon-name-part> <tp:taxon-name-part taxon-name-part-type="species" reg="pubescens">pubescens</tp:taxon-name-part></tp:taxon-name></italic>.</p></caption><graphic xmlns:xlink="http://www.w3.org/1999/xlink" xlink:href="phytokeys-136-023-g006.jpg" position="float" orientation="portrait" xlink:type="simple" id="oo_363675.jpg"><uri content-type="original_file" xlink:type="simple">https://binary.pensoft.net/fig/363675</uri></graphic></fig></sec></tp:treatment-sec><ref-list><ref id="B5"><mixed-citation xmlns:xlink="http://www.w3.org/1999/xlink" xlink:type="simple"><institution xlink:type="simple">IUCN</institution> (<year>2001</year>) IUCN Red List Categories: Version 3.1. Prepared by the IUCN Species Survial Commission. IUCN, Gland and Cambridge.</mixed-citation></ref><ref id="B6"><mixed-citation xmlns:xlink="http://www.w3.org/1999/xlink" xlink:type="simple"><institution xlink:type="simple">IUCN</institution> (<year>2016</year>) Standards and Petitions Subcommittee. Guidelines for Using the IUCN Red List Categories and Criteria. Version 12. Prepared by the Standards and Petitions Subcommittee. <ext-link xlink:type="simple" ext-link-type="uri" xlink:href="http://www.iucnredlist.org/documents/RedListGuidelines.pdf">http://www.iucnredlist.org/documents/RedListGuidelines.pdf</ext-link></mixed-citation></ref></ref-list></tp:taxon-treatment>
